# Supplementary material for: Water Quality Assessment Bias Associated with Long-Screened Wells Screened across Aquifers with High Nitrate and Arsenic Concentrations
Source: Int J Environ Res Public Health. 2022 Aug 11;19(16):9907. doi: 10.3390/ijerph19169907 (PMC9408386; doi:10.3390/ijerph19169907)
Supplement: Supplementary file 1 [file ijerph-19-09907-s001.zip]

Archive with 1 entries (1 files):
- ijerph-1805125-supplementary.pdf
